# Supplementary material for: Cell-Free Extracts of the Ginseng Soil Bacterium Pseudomonas plecoglossicida Promote Suppression of Resistance of American Ginseng (Panax quinquefolius) to Root Rot Caused by Ilyonectria mors-panacis
Source: Biology (Basel). 2024 Aug 29;13(9):671. doi: 10.3390/biology13090671 (PMC11428298; doi:10.3390/biology13090671)
Supplement: Supplementary file 1 [file biology-13-00671-s001.zip]

Archive with 1 entries (1 files):
- biology-3144592-supplementary.pdf
